# Supplementary material for: Differential Antivenom and Small-Molecule Inhibition of Novel Coagulotoxic Variations in Atropoides, Cerrophidion, Metlapilcoatlus, and Porthidium American Viperid Snake Venoms
Source: Toxins (Basel). 2022 Jul 26;14(8):511. doi: 10.3390/toxins14080511 (PMC9332056; doi:10.3390/toxins14080511)
Supplement: Supplementary file 1 [file toxins-14-00511-s001.zip]

Archive with 1 entries (1 files):
- toxins-1826366-supplementary.xlsx
