# Supplementary material for: Differential Antivenom and Small-Molecule Inhibition of Novel Coagulotoxic Variations in Atropoides, Cerrophidion, Metlapilcoatlus, and Porthidium American Viperid Snake Venoms
Source: Toxins (Basel). 2022 Jul 26;14(8):511. doi: 10.3390/toxins14080511 (PMC9332056; doi:10.3390/toxins14080511)
Supplement: Supplementary file 1 [file toxins-14-00511-s001.zip › toxins-1826366-supplementary.xlsx]

## Sheet: Stago STA-R Max Data
Plasma Clotting Time					Fibrinogen Clotting Time					FXa Inhibition					FIXa Inhibition					FXIa Inhibition					Prothrombinase Inhibition					Thrombin Inhibition
	Clotting Time (s)					Clotting Time (s)					Clotting Time (s)					Clotting Time (s)				test	Clotting Time (s)					Clotting Time (s)					Clotting Time (s)
Kaolin control	49.1	49.1	48.6		Control	999	999	999		Control	16	16.2	16.2		Control	52.2	54.3	54.6		Control	57.4	57.6	56.7		Control	28	29	28.9		Control	102.8	111.5	109.4
Spontaneous control	351	362	363		A. picadoi	32	29.5	30		A. picadoi	15.7	16.1	16		A. picadoi	29.2	28.3	28.4		A. picadoi	28.5	29	28.4		A. picadoi					A. picadoi	31.5	28.9	28
A. picadoi	37.8	39	40.2		C. godmani	999	999	999		C. godmani	999	999	999		C. godmani	261.3	253.2	255		C. godmani	157.4	227.2	230.7		C. godmani	999	999	999		C. godmani	200.1	253	194.5
C. godmani	999	999	999		C. tzotzilorum	31.4	25.1	31.1		C. tzotzilorum	49.8	46.5	47.7		C. tzotzilorum	81.2	82.5	84.3		C. tzotzilorum					C. tzotzilorum					C. tzotzilorum	29.8	29.5	29.8
C. tzotzilorum	33.6	38	37.7		C. wilsoni	999	999	999		C. wilsoni	999	999	999		C. wilsoni	177.8	204.1	205.6		C. wilsoni	193.7	199.4	200.8		C. wilsoni	999	999	999		C. wilsoni	131	130.5	105.9
C. wilsoni	999	999	999		M. mexicanus	58.5	42.7	44.6		M. mexicanus	15.9	15.6	16.1		M. mexicanus	34.3	28.3	28.3		M. mexicanus	27.6	28	27.7		M. mexicanus					M. mexicanus	33.6	31	29.2
M. mexicanus	55.1	50.3	77.4		M. nummifer	24.8	26.4	29		M. nummifer	18.7	18.2	17.5		M. nummifer	40.6	38.3	39		M. nummifer	39.9	37.7	38.4		M. nummifer					M. nummifer	28.2	27.1	29.1
M. nummifer	45.7	45.9	40.6		M. occiduus	31.3	32.4	32.6		M. occiduus	18.2	18.2	19.4		M. occiduus					M. occiduus					M. occiduus					M. occiduus	26	25.7	30.7
M. occiduus	54.9	40	68.8		M. olmec	30.7	44.1	28.3		M. olmec	15.5	15	15.5		M. olmec	29.3	29.5	29.3		M. olmec	34.8	26.6	29.4		M. olmec					M. olmec	33.2	35.2	35.6
M. olmec	43.5	49.2	47.7		P. dunni	999	999	999		P. dunni	64.1	61.2	62.2		P. dunni	132.1	149	151		P. dunni	127.5	129.3	130.6		P. dunni	138.8	162.7	151		P. dunni	535.4	548.2	673.4
P. dunni	999	999	999		P. hespere	999	999	999		P. hespere	29.1	29.1	29.4		P. hespere	122.2	141.3	141.3		P. hespere	115.9	132.8	133.4		P. hespere	145.9	138.3	138.5		P. hespere
P. hespere	999	999	999		P. lansbergii	999	999	999		P. lansbergii	21.1	20.4	20.8		P. lansbergii					P. lansbergii					P. lansbergii					P. lansbergii
P. lansbergii	999	999	999		P. nasutum	999	999	999		P. nasutum	39.5	40.4	38.2		P. nasutum	110.6	108.8	106.4		P. nasutum	97	107.4	105.6		P. nasutum	87.9	129.9	175		P. nasutum	151.2	151.2	134.2
P. nasutum	999	999	999		P. ophryomegas	999	999	999		P. ophryomegas	46.4	51.6	58.7		P. ophryomegas	106.7	115.8	108.7		P. ophryomegas	101.3	116.9	118.1		P. ophryomegas	85.1	84.3	82.9		P. ophryomegas	72.5	88	83.5
P. ophryomegas	999	999	999		P. porrasi	35	47.7	36.3		P. porrasi	35	47.7	36.3		P. porrasi					P. porrasi					P. porrasi					P. porrasi
P. porrasi	54.5	57.7	56.6		P. volcanicum	999	999	999		P. volcanicum	19.9	18.9	18		P. volcanicum	45.1	46.6	46.7		P. volcanicum	45.7	45	45.4		P. volcanicum					P. volcanicum	68	66.1	65
P. volcanicum	62	69.2	113.6		P. yucatanicum	999	999	999		P. yucatanicum	73	68.7	80.8		P. yucatanicum	159.4	194.7	189.3		P. yucatanicum	145.4	141.2	142.4		P. yucatanicum	100.6	127.6			P. yucatanicum	68.8	397.9	352.2
P. yucatanicum	999	999	999
Fibrinogen Concentration Curve
	Clotting Time (s)							Clotting Time (s)							Clotting Time (s)
Concentration µg/mL	A. picadoi			A. picadoi + Antivenom				C. tzotzilorum			C. tzotzilorum + Antivenom				P. porrasi			P. porrasi + Antivenom
20	25.5	23.5	26.2	45.1	46.9	44.9		30	23.9	24.1	45.2	73	47.3		32.1	33	33	58.4	57.9
10	38.9	88.1	38.1	80.1	77	82.4		42.4	35.8	37.4	84.5	170.3	91.4		50.2	51.6	52.2	145.5	144.9
4	97.4	97.9	93.4	223.2	238	225.8		83.5	133.6	77.5	263.2	553.1	280.1		115.3	103.3	102.6	870.8	695.5
1.66	115.6	103.5	125	691.4	578	689		168.9	116.9	136.4	999	999	889		185.6	197.4	187.7	999	999
0.66	231.4	282.2	236.7	999	999	999		359.6	236.2	295.1	999	999	999		427.4	390.6	392	999	999
0.25	999	999	999	999	999	999		885.4	574	722	999	999	999		677.1	999	696.8	999	999
0.125	999	999	999	999	999	999		999	999	999	999	999	999		999	999	999	999	999
0.05	999	999	999	999	999	999		999	999	999	999	999	999		999	999	999	999	999
	Clotting Time (s)							Clotting Time (s)							Clotting Time (s)							Clotting Time (s)
Concentration µg/mL	M. mexicanus			M. mexicanus + Antivenom				M. nummifer			M. nummifer + Antivenom				M. occiduus			M. occiduus + Antivenom				M. olmec			M. olmec + Antivenom
20	37.5	34.2	28.7	68.1	63.6	63.3		24.6	25.6	24.2	47.1	45.2	49.8		23.1	24.4	29	43.3	36.2	49		24.8	30.1	29.2	64.4	48	48.5
10	98.8	49.6	67.4	126.2	118	123.8		35.1	43.1	38.5	134.1	93.3	90.7		60.5	68.4	55.9	82.5	67.3	95.3		46.4	49	49.1	117.1	86.4	83.9
4	110.5	121.1	117.6	376.8	370.1	363.4		124.7	113.2	114.4	292.5	274.4	267.3		141.8	143.8	144.6	265.5	224.6	212.7		111.8	110.7	111.9	345.4	355.9	228.2
1.66	127.9	159.8	133.2	999	987.1	999		132.1	137.8	127	826.8	998.5	755.9		153.7	170.5	199.8	999	849.8	933		115.6	130.3	148.6	984.9	937.2	655.7
0.66	235.1	280.8	536	999	999	999		280.4	281.1	327	999	999	999		433.6	576.9	472.8	999	999	999		500.1	480.2	270.1	999	999	999
0.25	999	723.1	697.1	999	999	999		900.7	999	648.5	999	999	999		999	999	999	999	999	999		999	999	753.2	999	999	999
0.125	999	999	999	999	999	999		999	999	999	999	999	999		999	999	999	999	999	999		999	999	999	999	999	999
0.05	999	999	999	999	999	999		999	999	999	999	999	999		999	999	999	999	999	999		999	999	999	999	999	999
Prothrombinase Inhibition concentration curve
	Clotting Time (s)							Clotting Time (s)
Concentration µg/mL	C. godmani			C. godmani + Antivenom				C. wilsoni			C. wilsoni + Antivenom
80	999	999	999	999	999	999		999	999	999	999	999	999
40	999	999	999	378.3	342	141.6		999	999	999	294.3	313	208.7
26.67	999	999	999	80.7	87.7	65.6		999	999	999	122.1	121.7	104.3
20	257.9	571.8	246.7	56.9	58.7	63.6		276	398.6	503.4	90	85.5	80.7
16	183	171.5	117.6	53.9	47.8	46.3		144.9	121.5	182	73.4	72.7	68.9
13.33	80.6	92.8	77.6	50.2	45.5	43.4		111.9	112.5	141.5	70.3	67.5	62.9
11.43	78.1	77.3	66.8	41.6	42.2	38.1		89.8	95.9	117.2	67.1	62.9	58.7
10	70.7	68.8	54.3	39.8	41	38.1		75.8	64.1	100	58.3	54.2	57.7
FXa Inhibition Concentration Curve
	Clotting Time (s)							Clotting Time (s)
Concentration µg/mL	C. godmani			C. godmani + Antivenom				C. wilsoni			C. wilsoni + Antivenom
80	999	999	999	999	999	999		999	999	999	999	999	999
40	999	999	999	249.4	249.9	262.2		999	999	999	999	999	999
26.67	870.7	999	999	43.1	44.1	43.3		999	999	999	70.3	81.9	79.1
20	161.3	163	199.8	31.2	31.7	32.3		999	992.9	999	38	39.5	38.5
16	78.1	78.9	84.8	26.8	26.4	27.4		169.6	147.1	140.7	28.7	30.6	31.5
13.33	55.7	62.7	64.8	26.8	25.8	27.4		84.6	76.6	86.6	27.7	29.2	28.4
11.43	51.6	50.9	51.7	25.9	25.1	24.4		74.5	66.3	70	26	26.2	26
10	41.9	37.6	47.5	25.8	24.5	23.9		54.4	51.3	38.5	25.6	23.4	25
SVMP Inhibitor and Antivenom Assay on P. volcanicum Venom
	Clotting time (s)
Concentration µg/mL	P. volcanicum			P. volcanicum + Prinomastat			P. volcanicum + Marimastat			P. volcanicum + DMPS			P. volcanicum + Antivenom
20	80.2	75.9	80.3	343.6	360.7	376	388.6	351.7	342.7	82.5	79.5	75	91.6	89.8	107.3
10	97.1	92.4	100.8	340.7	360.7	357.1	347.8	343.7	339.7	105.5	99.7	94.2	125.9	113.5	126.6
4	144.3	135.4	153	353.7	365	381	362.2	355.2	356.3	142.7	141.8	140	198.2	183.7	206.1
1.66	216.5	204.1	226.8	388.4	410.3	395	378.3	385.4	396.6	216.3	206	199.5	282.2	272.7	292.4
0.66	314	293.5	307.6	415.2	447.2	430.6	416.2	408.3	408.1	281.6	278	297.6	405.4	374.3	372
0.25	393.5	393.7	384.2	457.4	456.6	475.3	415.2	422.2	410.8	375.2	371	353.7	468.5	458.5	457.5
0.125	438.8	433.8	432.2	451.3	473.9	483.1	425.2	435.5	438	417	420.6	395.4	511	443.6	524.2
0.05	474.7	458.5	451.9	440.2	480.7	491.5	478.8	427.3	412.9	467	465.6	438	504.4	502.4	528.4

## Sheet: TEG data
Human Plasma
Spontaneous control							Thrombin control							A. picadoi							C. tzotzilorum							M. mexicanus
Replicate	SP	R	Angle	MA	A		Replicate	SP	R	Angle	MA	A		Replicate	SP	R	Angle	MA	A		Replicate	SP	R	Angle	MA	A		Replicate	SP	R	Angle	MA	A
1	550	670	32	22.3	23		1	15	30	61.1	22.1	23		1	85	220	9.6	2.1	9.1		1	60	110	21.4	2.8	2.4		1	85	225	10.6	12.6	14.3
2	490	585	31.7	20.4	21.6		2	15	30	63.3	24.1	25		2	70	165	13.8	2.5	11.9		2	60	110	21.4	2.8	2.5		2	95	280	12.6	11.6	13.4
3	680	750	48	24.1	24.7		3	15	30	57.1	20.9	21.8		3	100	530	3.7	2.6	7.3		3	60	110	21.2	2.7	2.4		3	85	335	8.9	8.3	10
Mean	573.333	668.3	37.2	22.3	23.1		Mean	15	30	60.5	22.4	23.3		Mean	85	305	9	2.4	9.4		Mean	60	110	21.3	2.8	2.4		Mean	88.3	286.7	10.7	10.8	12.6
S.D	97.1253	82.5	9.3	1.9	1.6		S.D	0	0	3.1	1.6	1.6		S.D	15	196.8	5.1	0.3	2.3		S.D	0	0	0.1	0.1	0.1		S.D	5.8	65.3	1.9	2.3	2.3
M. nummifer							M. occiduus							M. olmec							P. porrasi							P. volcanicum
Replicate	SP	R	Angle	MA	A		Replicate	SP	R	Angle	MA	A		Replicate	SP	R	Angle	MA	A		Replicate	SP	R	Angle	MA	A		Replicate	SP	R	Angle	MA	A
1	70	390	4.7	2.3	12.3		1	70	510	5	7	8.5		1	85	340	8.5	9.3	11.2		1	90	1795			1.6		1	130	160	56.4	17.4	18.5
2	70	205	9.8	2.3	15.4		2	85	560	4.5	7.1	8.3		2	85	185	13.9	2.8	14.7		2	80	1800			1.7		2	150	180	51.8	16.2	17.1
3	75	180	12.6	2.5	16.1		3	75	130	17.7	2.3	10.9		3	90	245	8.6	2.4	11.5		3	90	1795			1.6		3	145	185	51.4	16.9	17.9
Mean	71.1	258.3	9	2.4	14.6		Mean	76.7	400	9.1	5.5	9.2		Mean	86.7	256.7	10.3	4.8	12.5		Mean	86.7	1796.67			1.6		Mean	141.7	175	53.2	16.8	17.8
S.D	2.9	114.7	4	0.1	2		S.D	7.6	235.2	7.5	2.7	1.4		S.D	2.9	78.2	3.1	3.9	1.9		S.D	5.8	2.88675			0.1		S.D	10.4	13.2	2.8	0.6	0.7
Fibrinogen destruction
Fibrinogen control							Thrombin control							C. godmani							C. wilsoni							P. dunni
Replicate	SP	R	Angle	MA	A		Replicate	SP	R	Angle	MA	A		Replicate	SP	R	Angle	MA	A		Replicate	SP	R	Angle	MA	A		Replicate	SP	R	Angle	MA	A
1	1795	1795			0.1		1	35	40	70.4	14.4	17.6		1	45	1795			1.8		1	45	175	9.8	2.3	2.3		1	70	100	39.9	10.4	11.4
2	1795	1795			0.1		2	35	40	67.6	13.8	16.9		2	45	1795			1.7		2	35	395	4.2	2.1	2		2	85	120	34.7	9	10.1
3	1795	1795			0.1		3	20	30	64.8	13.7	16.7		3	50	1795			1.5		3	35	195	8.4	2.2	2.2		3	85	110	41.7	9.6	10.6
Mean	1795	1795			0.1		Mean	30	36.7	67.6	14	17.1		Mean	46.7	1795			1.7		Mean	38.3	255	7.5	2.2	2.2		Mean	80	110	38.8	9.7	10.7
S.D	0	0			0		S.D	8.7	5.8	2.8	0.4	0.5		S.D	2.9	0			0.2		S.D	5.8	121.7	2.9	0.1	0.2		S.D	8.7	10	3.6	0.7	0.7
P. hespere							P. lansbergii							P. nasutum							P. ophryomegas							P. volcanicum
Replicate	SP	R	Angle	MA	A		Replicate	SP	R	Angle	MA	A		Replicate	SP	R	Angle	MA	A		Replicate	SP	R	Angle	MA	A		Replicate	SP	R	Angle	MA	A
1	120	155	32.7	8.5	9.4		1	40	50	54.4	8.3	8.7		1	65	80	51.2	11.4	12.5		1	60	125	19	4.2	4.7		1	35	40	68	12.6	13.4
2	135	185	27.2	7.5	8.6		2	40	55	52.5	8.3	8.9		2	65	80	53.9	12.1	13.3		2	80	160	16	3.4	4.3		2	30	35	67.1	12.9	15
3	165	240	19	5.8	6.9		3	40	50	57.3	8.7	9		3	65	85	46.3	10.9	11.5		3	80	145	18.5	4.1	4.7		3	35	40	66.8	12.1	13.1
Mean	140	193.3	26.3	7.3	8.3		Mean	40	51.7	54.7	8.4	8.9		Mean	65	81.7	50.5	11.5	12.4		Mean	73.3	143.3	17.8	3.9	4.6		Mean	33.3	38.3	67.3	12.5	13.8
S.D	22.9	43.1	6.9	1.4	1.3		S.D	0	2.9	2.4	0.2	0.2		S.D	0	2.9	3.9	0.6	11.5		S.D	11.5	17.6	1.6	0.4	0.2		S.D	2.9	2.9	0.6	0.4	1
P. yucatanicum
Replicate	SP	R	Angle	MA	A
1	85	110	32.8	5.6	6.1
2	70	105	29.6	5.9	6.5
3	70	95	34.6	6	6.5
Mean	75	30.3	32.3	5.8	6.4
S.D	8.7	7.6	7.6	0.2	0.2

## Sheet: Fluoroskan Ascent
FVII			FX			FXI			FXII
0.880363	0.882135	0.883887	0.151929	0.154225	0.156518	0.24539	0.245699	0.246007	0.654978	0.687127	0.719121
